# Supplementary material for: Landscape of Savolitinib Development for the Treatment of Non-Small Cell Lung Cancer with MET Alteration—A Narrative Review
Source: Cancers (Basel). 2022 Dec 12;14(24):6122. doi: 10.3390/cancers14246122 (PMC9776447; doi:10.3390/cancers14246122)
Supplement: Supplementary file 1 [file cancers-14-06122-s001.zip]

Archive with 1 entries (1 files):
- cancers-2052355-supplementary.pdf
